# Supplementary material for: A review of decomposition methods for brain states estimation
Source: Biomed Eng Online. 2026 Feb 18;25:51. doi: 10.1186/s12938-026-01542-5 (PMC13020210; doi:10.1186/s12938-026-01542-5)
Supplement: Supplementary file 1 — Supplementary Material 1. [file 12938_2026_1542_MOESM1_ESM.xlsx]

## Sheet: Sheet1
Table 1 Comparative Summary of Decomposition Methods for fMRI Brain-States Analysis
Method	Assumptions	Dimensionality	Constraints	Noise Model	Computational Cost	Reproducibility	Ability to Reduce State Mixture	Robustness on Small Datasets	Handling Subject Variance	Clinical Applicability	Biological Explainability	Interpretability Implications	Notes
EMD	Signal is sum of intrinsic modes; adaptivity	1D (time series of ROI)	Local extrema structure; spline envelope construction;	Implicit	Low-Moderate	Moderate; parameter sensitive.	Moderate; IMFs may mix when noise is high.	Moderate; sensitive to noise.	Limited; extensions like MEMD exist.	time-series fMRI	High; adaptive, data-driven decomposition preserves physiological oscillations.	Produces intuitive intrinsic mode functions (IMFs) representing oscillatory components; however, interpretability is limited by mode mixing and lack of theoretical uniqueness, requiring careful post-processing and validation.	Decomposes temporal signals; issues: edge artifacts, mode mixing; group alignment needed
ICA	Statistically independent sources	2D (space × time)	Independence constraint	Often Gaussian, can extend to probabilistic ICA	Moderate	Moderate; initialization and model order dependent.	Good; effective latent source separation.	Moderate; requires enough samples.	Moderate–high; GICA handles subject variation.	Widely used in clinical resting-state research.	High; yields biologically interpretable intrinsic networks.	High interpretability via separated functional networks; sensitive to noise and model order	High interpretability for individual networks, sensitive to model order
PCA	Orthogonal components, maximal variance	2D (space × time)	Orthogonality of components	Implicit Gaussian noise	Low	High; deterministic.	Poor; components often represent mixed networks.	High; very stable even with limited data.	Limited; assumes pooled covariance.	Good for dimensionality reduction, not source separation.	Low–moderate; captures dominant variance but mixes sources.	Components capture maximal variance but may not correspond to biologically meaningful networks	Suitable for dimensionality reduction
PROFUMO	Probabilistic hierarchical model, spatial and temporal priors	2D (space × time)	Bayesian hierarchical priors; probabilistic factorization	Explicit probabilistic noise	High	High; Bayesian inference improves consistency.	Excellent; hierarchical priors reduce mode mixing.	Moderate; Bayesian inference needs moderate sample size.	Excellent; explicit modeling of subject-level variation.	Promising for precision neuroscience and clinical cohorts.	Very high; hierarchical group–subject structure enhances interpretability.	High interpretability and uncertainty quantification; not unique in formal sense	Captures inter-subject variability; interpretability via priors
NMF	Non-negativity of components	2D (space × time)	Non-negativity constraints	Implicit Gaussian or Poisson	Moderate	Moderate; relies on initialization.	Moderate; overlap between components may remain.	Moderate; sensitive to initialization.	Limited–moderate; no explicit hierarchical modeling.	Useful in activation subnetwork identification.	Moderate; nonnegativity yields interpretable part-based components.	Parts-based and sparse representations; interpretability strong but uniqueness not guaranteed	Produces parts-based representation, lacks formal identifiability guarantees
Dictionary Learning	Sparse representation, overcomplete basis	2D (space × time)	Sparsity constraints; dictionary learning objective	Often Gaussian	Moderate–High	Moderate–high; depends on sparsity settings.	Good; sparsity helps reduce mixing.	Moderate; requires adequate samples for dictionary stability.	Moderate; multi-subject dictionaries used to model variance.	Increasing use in dynamic FC and event segmentation.	Moderate–high; sparse, localized representations improve interpretability.	Flexible representations; interpretability varies with learned dictionary	Hyperparameters (sparsity λ, number of atoms) affect results; semi-supervised variants exist
Tensor ICA	Multi-way independence, CPD-based	3D (voxels × time × subjects)	Independence assumption; tensor mixing model	Often Gaussian	High	Moderate; dependent on initialization and rank.	High; joint time–subject–space factorization reduces mixing.	Moderate; sensitive to rank selection.	High; subject-mode loading captures inter-subject variation.	Good for naturalistic and task fMRI analyses.	High; multi-mode decomposition enhances interpretability.	Extracts independent spatiotemporal patterns; inherits ICA identifiability limitations	Simultaneous multi-subject decomposition; identifiability depends on CPD conditions
TCA	Low-rank CPD structure	3D or higher	Component consistency acorss modalities; Often imposes modality-specific constraints	Gaussian or explicit error term	High	Moderate; rank and initialization dependent.	High; reduces mixture through separated modes.	Moderate; stability increases with sample size.	High; explicit subject-mode representation.	Strong for task and naturalistic paradigms.	High; preserves temporal/spatial/subject structure.	Captures shared + individual variations; interpretability depends on imposed constraints	Captures shared and subject-specific components; requires model order tuning
SNTD	Sparsity, non-negativity, tensor factorization	3D or higher	No formal uniqueness; improves stability via non-negativity + sparsity	Gaussian	High	Moderate; sensitive to hyperparameters.	Excellent; sparsity + tensor structure reduce mixture.	Moderate–low; nonlinear constraints require more data.	Excellent; captures nonlinear and structured subject variability.	Emerging method with strong clinical potential.	Very high; sparse + nonnegative constraints yield interpretable structure.	Highly interpretable spatial/temporal factors; uniqueness not guaranteed	Combines tensor structure with sparsity; computationally intensive
